# Supplementary material for: Novel Strategy for Non-Aqueous Bioconjugation of Substituted Phenyl-1,2,4-triazole-3,5-dione Analogues
Source: Molecules. 2022 Oct 7;27(19):6667. doi: 10.3390/molecules27196667 (PMC9570748; doi:10.3390/molecules27196667)
Supplement: Supplementary file 1 [file molecules-27-06667-s001.zip]

Archive with 1 entries (1 files):
- molecules-1929249-supplementary.pdf
